# Supplementary material for: Partitioning and subsampling statistics in compartment-based quantification methods
Source: PLoS One. 2023 May 15;18(5):e0285784. doi: 10.1371/journal.pone.0285784 (PMC10184943; doi:10.1371/journal.pone.0285784)
Supplement: S1 File — (ZIP) [file pone.0285784.s003.zip]

Archive with 4 entries (4 files):
- MC-simulation.m
- PartitioningUncertainty_allLambda.py
- PartitioningUncertainty_singleLambda.py
- Uncertainty_combinedErrors.py
