# Supplementary material for: Partitioning and subsampling statistics in compartment-based quantification methods
Source: PLoS One. 2023 May 15;18(5):e0285784. doi: 10.1371/journal.pone.0285784 (PMC10184943; doi:10.1371/journal.pone.0285784)
Supplement: S1 File — (ZIP) [file pone.0285784.s003.zip › MC-simulation.m]

N = 100;    % number of cavities  
n = 100000; % number of simulations

array_Hit=zeros(n,1);

rng('default');

C = 230;  % number of copies
    

    for i = 1:n

        hit = randi([1 N], C, 1);   % assigning a partition to each copy
                                    
        H = length(unique(hit));    % reduction of partitions that contain at least one copy, ie. positive partitions


        array_Hit(i)= H;            % save the number of positives for every simulation
                
    end


for i =1:n                                  % check the number of positve partitions in each simulation and add an event to the respective number of positves
    k = array_Hit(i);
    array_counts(k) = array_counts(k)+1;        
end
    
