# Supplementary material for: Partitioning and subsampling statistics in compartment-based quantification methods
Source: PLoS One. 2023 May 15;18(5):e0285784. doi: 10.1371/journal.pone.0285784 (PMC10184943; doi:10.1371/journal.pone.0285784)
Supplement: S1 File — (ZIP) [file pone.0285784.s003.zip › PartitioningUncertainty_allLambda.py]

# -*- coding: utf-8 -*-
"""
Created on Mon Nov 23 10:58:19 2020

@author: MLO2RNG
"""

import math
import numpy as np
import matplotlib.pyplot as plt
from decimal import *

def nCr(n,r):
    f = math.factorial
    return f(n) // f(r) // f(n-r)

# number of available partitions
N = 200


C_guess = 1             # first value that is checked
precision = 0           # assumed precision


# initializing arrays for storage
CI_array = np.ones(N-1)
precision_array = np.ones(N-1)
lambda_array = np.ones(N-1)


for i in range(0, N-1):
    H = 1+i             # number of positives
    
    
    # calculating the confidence level
    sum = 0
    for j in range(0,H+1):
        zähler = (-1)**(H-j)*nCr(H,j)* j**(C_guess+1) * math.factorial(N-1)
        nenner = (N - j)
        sum = sum + zähler//nenner
        
    sum = sum/(N**C_guess * math.factorial(H) * math.factorial(N-H-1))
    level = Decimal(sum)
    
    toggle_one = False
    toggle = False
    plus_last = True
    
    # initialize step width
    if H > 2:
        step_guess = math.ceil((np.log(1-H/N)-np.log(1-(H-1)/N))/(np.log(1-(H-1)/N)-np.log(1-(H-2)/N))*abs(delta_precision)*-np.log(1-(H)/N)*N)
    else:
        step_guess=1
    
    if step_guess <= 0:
        step_guess = 1
        
    k = 0
    while 2**k <= step_guess:
        k=k+1
    step = 2**(k-1)
    step_init = step
    

          
    # based on confidence level add or substract
    if level>Decimal(0.025):
        plus_now = True
    else: 
        plus_now = False
                
    # proceed as long as border is not found
    while not toggle_one:
        # adjust guess
        if plus_now:
            C_guess = C_guess + step
               
            
        else:
            C_guess = C_guess - step
            
        # calculate new confidence level
        sum = 0
        for j in range(0,H+1):
            zähler = (-1)**(H-j)*nCr(H,j)*j**(C_guess+1) * math.factorial(N-1)
            nenner = (N - j)
            sum = sum + zähler//nenner
    
        sum = sum/(N**C_guess* math.factorial(H) * math.factorial(N-H-1))
        level = Decimal(sum) 
        
        plus_last = plus_now
        
        if level>Decimal(0.025):
            plus_now = True
        else: 
            plus_now = False
        
        # check if step direction has changed
        toggle = plus_now ^ plus_last
        
        # check if step width is reduced to 1 and if the direction has changed. If so, we are at the border
        if step == 1:
            if toggle:
                toggle_one = True
                if plus_now:
                    C_guess = C_guess+1
        # if the initial stepsize is used it is only changed if the step direction has changed
        if step == step_init:
            if toggle:
                step = math.ceil(step/2)
        # otherwise the step width is halved after every step
        else:    
            step = math.ceil(step/2)
            
        
    CI_array[i] = C_guess
    lambda_array[i] = -np.log(1-H/N)
    
    delta_precision = C_guess/(-np.log(1-H/N)*N)-1 - precision
    precision = C_guess/(-np.log(1-H/N)*N)-1
    precision_array[i] = precision
    
    # giving a guess for the next boundary
    if H < N-1:
        if H==1:
            C_guess = int(round((1+precision)*-np.log(1-(H+1)/N)*N+(delta_precision)))
        else:
            C_guess = int(round((1+precision+delta_precision*(np.log(1-(H+1)/N)-np.log(1-H/N))/(np.log(1-H/N)-np.log(1-(H-1)/N)))*-np.log(1-(H+1)/N)*N))


            
               
data = [CI_array, lambda_array, precision_array]
data = np.transpose(data)
