# Supplementary material for: Partitioning and subsampling statistics in compartment-based quantification methods
Source: PLoS One. 2023 May 15;18(5):e0285784. doi: 10.1371/journal.pone.0285784 (PMC10184943; doi:10.1371/journal.pone.0285784)
Supplement: S1 File — (ZIP) [file pone.0285784.s003.zip › PartitioningUncertainty_singleLambda.py]

# -*- coding: utf-8 -*-
"""
Created on Thu Sep 17 08:01:41 2020

@author: MLO2RNG
"""

# -*- coding: utf-8 -*-
"""
Created on Thu Sep 10 18:21:06 2020

@author: MLO2RNG
"""

import math
import pandas as pd
import numpy as np
import matplotlib.pyplot as plt
from decimal import *


def nCr(n,r):
    f = math.factorial
    return f(n) // f(r) // f(n-r)


# initial guess of the border
C_guess = 500


# defining the point of interest    
H = 500
N = 2000
    
print(N)
product = Decimal(1)


# initial step size    
step = 64;
if step > H:
    step = H

step_init = step
 
# calculating the confidence level   
sum = 0
for j in range(0,H+1):
    zähler = (-1)**(H-j)*nCr(H,j)* j**(C_guess+1) * math.factorial(N-1)
    nenner = (N - j)
    sum = sum + zähler//nenner
        
sum = sum/(N**C_guess * math.factorial(H) * math.factorial(N-H-1))
level = Decimal(sum)

print(C_guess)
print(level)
    
toggle_one = False
toggle = False
plus_last = False


# based on confidence level add or substract    
if level>Decimal(0.025):
    plus_now = True
else: 
    plus_now = False
    
# proceed as long as border is not found    
while not toggle_one:
    # adjust guess
    if plus_now:
        C_guess = C_guess + step
            
    else:
        C_guess = C_guess - step
            
    print(C_guess)

        
    # calculate new confidence level    
    sum = 0
    for j in range(0,H+1):
        zähler = (-1)**(H-j)*nCr(H,j)* j**(C_guess+1) * math.factorial(N-1)
        nenner = (N - j)
        sum = sum + zähler//nenner
        
    sum = sum/(N**C_guess * math.factorial(H) * math.factorial(N-H-1))
    level = Decimal(sum)
    
    print(level)
        
    plus_last = plus_now
        
    if level>Decimal(0.025):
        plus_now = True
    else: 
        plus_now = False
     
    # check if step direction has changed
    toggle = plus_now ^ plus_last
    
    # check if step width is reduced to 1 and if the direction has changed. If so, we are at the border    
    if step == 1:
        if toggle:
            toggle_one = True
            if plus_now:
                C_guess = C_guess+1
                
    # if the initial stepsize is used it is only changed if the step direction has changed    
    if step == step_init:
        if toggle:
            step = math.ceil(step/2)
    # otherwise the step width is halved after every step
    else:    
        step = math.ceil(step/2)
        
        

precision = C_guess/(-np.log(1-H/N)*N)-1
    
    
