# Supplementary material for: Partitioning and subsampling statistics in compartment-based quantification methods
Source: PLoS One. 2023 May 15;18(5):e0285784. doi: 10.1371/journal.pone.0285784 (PMC10184943; doi:10.1371/journal.pone.0285784)
Supplement: S1 File — (ZIP) [file pone.0285784.s003.zip › Uncertainty_combinedErrors.py]

# -*- coding: utf-8 -*-
"""
Created on Wed Jul 28 10:29:55 2021

@author: MLO2RNG
"""

import math
import numpy as np
import matplotlib.pyplot as plt
import scipy.special as sc

def nCr(n,r):               # binomial coefficient
    f = math.factorial
    return f(n) // f(r) // f(n-r)

def calc_N(B, w, D):        # Calculating the number of available partitions N
    N_1 = (math.floor((B-D * 3**0.5/2) / (3**0.5/2 * D + w))+1) * (math.floor((B - D) / (1.5 * D + 3**0.5 * w))+1)
    N_2 = (math.floor((B-D * 3**0.5/2 - 3**0.5/4 * D - w/2) / (3**0.5/2 * D + w))+1) * (math.floor((B - D - 0.75 * D - 3**0.5/2 * w) / (1.5 * D + 3**0.5 * w))+1)
    
    return N_1+N_2

def CP_CI(p,N):             # calculating the uncertainty with the Clopper-Pearson confidence interval
    p_new=sc.betaincinv(N*p, N-N*p, 0.025)
    lambda_new = -np.log(p_new)
    return (lambda_new+np.log(p))/-np.log(p)

#design paramteres
B = 10000 #um
w = 25 #um
d = 380 #um
Vol_tot = 25

# define concentration
concentration =10 #/uL


scale=10**100       # factor to avoid rounding errors


# initializing array to save data
D_array = np.array([])
sigma_part_array = np.array([])
sigma_sub_array = np.array([])
N_array = np.array([])
Vol_array = np.array([])
Conc_array = np.array([])
sigma_array = np.array([])

for i in range(0,24):       # iterate trhough different diameters
    D=10+i*5
    N = calc_N(B,w,D)

    
    V_par = 0.75*D*math.sin(math.radians(60))*D*d*10**-6  # partition volume in nL
    V_ges = N*V_par/1000 # analyzed volume in uL
        
    lambda_ = concentration * V_par*10**-3  # mean copy load per partition
    
    
    H = round((1-math.exp(-lambda_))*N)   # number of expected positive partitions

    
    if H == N:                          # concentration above the dynamic range of the system
        break

    
    ps = V_ges/Vol_tot                    # percentage of analyzed sample

    
    if ps > 1:
        break
    
    C = math.floor(-math.log(1-H/N)*N)      #Erwartungswert der Kopien im analysierten Anteil

    Ctot = math.floor(-math.log(1-H/N)*N/ps)    # Erwartungswert der Kopien im Systemvolumen
    
    lambda_ = C/N
    
    
    # defining grid points based on exponential decay
    point_1 = 1.744 * N**-0.512
    point_2 = 1.936 * N**-0.509
    point_3 = 2.396 * N**-0.512
    point_4 = 3.371 * N**-0.518
    point_5 = 4.416 * N**-0.525


    # defining grid point based on Clopper-Pearson confidence interval
    point_H1 = CP_CI(1/N,N)
    point_H2 = CP_CI(2/N,N)
    point_H3 = CP_CI(3/N,N)
    point_H4 = CP_CI(4/N,N)
    point_H5 = CP_CI(5/N,N)


    
    sigma_fit = [point_1, point_2, point_3, point_4, point_5, point_H1, point_H2, point_H3, point_H4, point_H5]
    lambda_fit = [-np.log(1-440/1000), -np.log(1-720/1000), -np.log(1-880/1000), -np.log(1-960/1000), -np.log(1-980/1000), -np.log(1/N), -np.log(2/N), -np.log(3/N), -np.log(4/N), -np.log(5/N)]
        
               
    parameters = np.polyfit(lambda_fit, sigma_fit, 7)

    sigma_part = np.polyval(parameters, lambda_)        # partitioning error based on the approximation
    
    p_value = ((nCr(Ctot,C)* int(scale*(1-ps))**(Ctot-C)*int(scale*ps)**(C+1))/(scale**(Ctot-C)*scale**(C+1)))      # probability at the expercted value C. The factor scale is used to allow integer calculation an reducing rounding errors
    delta = 1.96*1/((2*math.pi)**0.5*p_value)           # approximating the width of the confidence interval
    sigma_sub = delta/Ctot
    sigma = (sigma_part**2 + sigma_sub**2)**0.5   # combination of both errors by addition in quadrature
    print(i)
    print(concentration)
    print(sigma)
    
    D_array = np.concatenate((D_array, np.array([D])),axis=0)
    N_array = np.concatenate((N_array, np.array([N])),axis=0)
    #p_array = np.concatenate((p_array, np.array([p_tot])),axis=0)
    sigma_part_array = np.concatenate((sigma_part_array, np.array([sigma_part])),axis=0)
    sigma_sub_array = np.concatenate((sigma_sub_array, np.array([sigma_sub])),axis=0)
    Vol_array = np.concatenate((Vol_array, np.array([V_ges])), axis=0)
    Conc_array = np.concatenate((Conc_array, np.array([Ctot/Vol_tot])), axis=0)
    sigma_array = np.concatenate((sigma_array, np.array([sigma])), axis=0)


#plt.plot(D_array, p_array)
plt.plot(D_array, sigma_array)


data = [D_array, N_array, sigma_part_array, sigma_sub_array, Vol_array, Conc_array, sigma_array]
data = np.transpose(data)
